# Supplementary material for: Bundle-Specific Axon Diameter Index as a New Contrast to Differentiate White Matter Tracts
Source: Front Neurosci. 2021 Jun 15;15:646034. doi: 10.3389/fnins.2021.646034 (PMC8239216; doi:10.3389/fnins.2021.646034)
Supplement: Supplementary file 1 [file Data_Sheet_1.ZIP]

Archive with 10 entries (10 files):
- supplementary_figure_1_phantom_resolution_limit.eps
- __MACOSX/._supplementary_figure_1_phantom_resolution_limit.eps
- supplementary_figure_2_histological_sampling.eps
- __MACOSX/._supplementary_figure_2_histological_sampling.eps
- supplementary_figure_3_segmentation_cc.eps
- __MACOSX/._supplementary_figure_3_segmentation_cc.eps
- supplementary_figure_4_cc_and_histology_3_subjects.eps
- __MACOSX/._supplementary_figure_4_cc_and_histology_3_subjects.eps
- supplementary_figure_5_histology.eps
- __MACOSX/._supplementary_figure_5_histology.eps
